# Supplementary material for: Identification of Pneumococcal Serotypes by PCR–Restriction Fragment Length Polymorphism
Source: Diagnostics (Basel). 2019 Nov 18;9(4):196. doi: 10.3390/diagnostics9040196 (PMC6963424; doi:10.3390/diagnostics9040196)
Supplement: Supplementary file 1 [file diagnostics-09-00196-s001.zip]

Archive with 8 entries (7 files):
- diagnostics-632678 suppl for final/
- diagnostics-632678 suppl for final/Figure S2.pdf
- diagnostics-632678 suppl for final/Table S1.pdf
- diagnostics-632678 suppl for final/Table S2a.pdf
- diagnostics-632678 suppl for final/Table S2b.pdf
- diagnostics-632678 suppl for final/Table S2c.pdf
- diagnostics-632678 suppl for final/Table S3.pdf
- diagnostics-632678 suppl for final/Table S4.pdf
